# Supplementary material for: First record of the genus Pseudamblyopus (Coleoptera, Erotylidae) in China, with description of a new species
Source: Zookeys. 2021 May 26;1040:25–31. doi: 10.3897/zookeys.1040.59547 (PMC8172519; doi:10.3897/zookeys.1040.59547)
Supplement: XML Treatment for Pseudamblyopus [file zookeys.1040.59547-treatment1.xml]

<!DOCTYPE tp:taxon-treatment
  PUBLIC "-//TaxonX//DTD Taxonomic Treatment Publishing DTD v0 20100105//EN" "tax-treatment-NSO.dtd">
<tp:taxon-treatment xmlns:tp="http://www.plazi.org/taxpub"><tp:treatment-meta><kwd-group><label>Taxon classification</label><kwd><named-content xmlns:xlink="http://www.w3.org/1999/xlink" content-type="kingdom">Animalia</named-content></kwd><kwd><named-content xmlns:xlink="http://www.w3.org/1999/xlink" content-type="order">Coleoptera</named-content></kwd><kwd><named-content xmlns:xlink="http://www.w3.org/1999/xlink" content-type="family">Erotylidae</named-content></kwd></kwd-group><mixed-citation publication-type="journal"><person-group><name><surname>Liu</surname><given-names>Jing</given-names></name><name><surname>Lu</surname><given-names>Weicheng</given-names></name><name><surname>Zang</surname><given-names>Haoming</given-names></name><name><surname>Li</surname><given-names>Jing</given-names></name></person-group><article-title>First record of the genus <italic><tp:taxon-name><tp:taxon-name-part taxon-name-part-type="genus" reg="Pseudamblyopus">Pseudamblyopus</tp:taxon-name-part></tp:taxon-name></italic> (<tp:taxon-name><tp:taxon-name-part taxon-name-part-type="order">Coleoptera</tp:taxon-name-part></tp:taxon-name>, <tp:taxon-name><tp:taxon-name-part taxon-name-part-type="family">Erotylidae</tp:taxon-name-part></tp:taxon-name>) in China, with description of a new species</article-title><source>Zookeys</source><day>26</day><month>5</month><year>2021</year><volume>1040</volume><fpage>25</fpage><lpage>31</lpage><pub-id pub-id-type="doi">10.3897/zookeys.1040.59547</pub-id></mixed-citation></tp:treatment-meta><tp:nomenclature><label>Genus</label><tp:taxon-name><object-id xmlns:xlink="http://www.w3.org/1999/xlink" content-type="arpha" xlink:type="simple">37D4935D-4285-5007-9969-44D3CCB9E4EC</object-id>
            <tp:taxon-name-part taxon-name-part-type="genus" reg="Pseudamblyopus">Pseudamblyopus</tp:taxon-name-part>
          </tp:taxon-name><tp:taxon-authority>Araki, 1941</tp:taxon-authority></tp:nomenclature><tp:treatment-sec sec-type="type species" id="SECID0ETCAE"><title>Type species.</title><p><italic><tp:taxon-name><tp:taxon-name-part taxon-name-part-type="genus" reg="Amblyopus">Amblyopus</tp:taxon-name-part> <tp:taxon-name-part taxon-name-part-type="species" reg="palmipes">palmipes</tp:taxon-name-part></tp:taxon-name></italic> Lewis, 1889.</p></tp:treatment-sec><tp:treatment-sec sec-type="diagnosis" id="SECID0EEDAE"><title>Diagnosis.</title><p>Body small to medium-sized, oval to elongate oval, distinctly convex dorsally. <bold><italic>Head</italic></bold> with a pair of stridulatory files on the occipital region; lacinia without teeth at apex; terminal maxillary palpomere nearly triangular to semicircular; mentum much longer than wide, sharply and triangularly ridged on its surface; terminal labial palpomere elongate but not dilated terminally. Compound eye small and finely facetted; antennae rather short, antennomere III nearly equal in length to antennomere IV and V combined; antennal club compactly articulated, antennomere XI irregularly rounded, almost as long as wide, and much narrower than preceding segment. <bold><italic>Pronotum</italic></bold> approximately twice as wide at the base as long. The base of pronotum narrower than the base of elytra. <bold><italic>Elytra</italic></bold> convex, with eight regular rows of fine punctures on each elytron located in bottom of longitudinal furrows (striae). <bold><italic>Prosternum</italic></bold> rather short, prosternal process wide, widened posteriorly, markedly emarginate at its posterior border. <bold><italic>Prosternum</italic></bold> with prosternal lines, metaventrite with postmesocoxal lines and basal abdominal ventrite with postmetacoxal lines.</p><p><bold><italic>Legs</italic></bold> rather short and robust; tibiae markedly expanded terminally.</p><p><bold><italic>Sexual dimorphism</italic>:</bold> male with legs more robust than in female, with extended and more dilated protarsi.</p></tp:treatment-sec><tp:treatment-sec sec-type="distribution" id="SECID0EHEAE"><title>Distribution.</title><p>Japan (Hokkaido, Honshu, Shikoku, Kyushu), China (Guangdong), India (Nilgiri Hills), Russia (Far East).</p></tp:treatment-sec></tp:taxon-treatment>
