# Supplementary material for: First record of the genus Pseudamblyopus (Coleoptera, Erotylidae) in China, with description of a new species
Source: Zookeys. 2021 May 26;1040:25–31. doi: 10.3897/zookeys.1040.59547 (PMC8172519; doi:10.3897/zookeys.1040.59547)
Supplement: XML Treatment for Pseudamblyopus sinicus [file zookeys.1040.59547-treatment2.xml]

<!DOCTYPE tp:taxon-treatment
  PUBLIC "-//TaxonX//DTD Taxonomic Treatment Publishing DTD v0 20100105//EN" "tax-treatment-NSO.dtd">
<tp:taxon-treatment xmlns:tp="http://www.plazi.org/taxpub"><tp:treatment-meta><kwd-group><label>Taxon classification</label><kwd><named-content xmlns:xlink="http://www.w3.org/1999/xlink" content-type="kingdom">Animalia</named-content></kwd><kwd><named-content xmlns:xlink="http://www.w3.org/1999/xlink" content-type="order">Coleoptera</named-content></kwd><kwd><named-content xmlns:xlink="http://www.w3.org/1999/xlink" content-type="family">Erotylidae</named-content></kwd></kwd-group><mixed-citation publication-type="journal"><person-group><name><surname>Liu</surname><given-names>Jing</given-names></name><name><surname>Lu</surname><given-names>Weicheng</given-names></name><name><surname>Zang</surname><given-names>Haoming</given-names></name><name><surname>Li</surname><given-names>Jing</given-names></name></person-group><article-title>First record of the genus <italic><tp:taxon-name><tp:taxon-name-part taxon-name-part-type="genus" reg="Pseudamblyopus">Pseudamblyopus</tp:taxon-name-part></tp:taxon-name></italic> (<tp:taxon-name><tp:taxon-name-part taxon-name-part-type="order">Coleoptera</tp:taxon-name-part></tp:taxon-name>, <tp:taxon-name><tp:taxon-name-part taxon-name-part-type="family">Erotylidae</tp:taxon-name-part></tp:taxon-name>) in China, with description of a new species</article-title><source>Zookeys</source><day>26</day><month>5</month><year>2021</year><volume>1040</volume><fpage>25</fpage><lpage>31</lpage><pub-id pub-id-type="doi">10.3897/zookeys.1040.59547</pub-id></mixed-citation></tp:treatment-meta><tp:nomenclature><tp:taxon-name><object-id xmlns:xlink="http://www.w3.org/1999/xlink" content-type="arpha" xlink:type="simple">0742B2BD-9705-57BB-9786-C59347D20359</object-id>
            <tp:taxon-name-part taxon-name-part-type="genus" reg="Pseudamblyopus">Pseudamblyopus</tp:taxon-name-part>
            <tp:taxon-name-part taxon-name-part-type="species" reg="sinicus">sinicus</tp:taxon-name-part>
            <object-id xmlns:xlink="http://www.w3.org/1999/xlink" content-type="zoobank" xlink:type="simple">http://zoobank.org/212740A3-1C5B-46EE-B903-071389B9342B</object-id>
          </tp:taxon-name><tp:taxon-authority>Liu &amp; Li</tp:taxon-authority><tp:taxon-status xmlns:xlink="http://www.w3.org/1999/xlink" xlink:type="simple">sp. nov.</tp:taxon-status><xref ref-type="fig" rid="F1">Figures 1</xref><xref ref-type="fig" rid="F2">, 2–14</xref></tp:nomenclature><tp:treatment-sec sec-type="material" id="SECID0EYKAE"><title>Material examined.</title><p><bold><italic>Holotype</italic></bold> (<abbrev xmlns:xlink="http://www.w3.org/1999/xlink" content-type="institution" xlink:title="Museum of Hebei University" id="ABBRID0EDLAE" xlink:type="simple">MHBU</abbrev>), ♂: China; Guangdong Province, Nankun Mountain; <named-content xmlns:xlink="http://www.w3.org/1999/xlink" content-type="dwc:verbatimCoordinates" xlink:type="simple"><named-content content-type="geo-json" specific-use="{&#34;type&#34;:&#34;Point&#34;,&#34;coordinates&#34;:[113.345194,23.150408]}" id="NCID0ELLAE" xlink:type="simple">23°09'1.47"N, 113°20'42.70"E</named-content></named-content>; VII/30/2010; Hao Yu Liu, leg. <bold><italic>Paratype</italic></bold> (<abbrev xmlns:xlink="http://www.w3.org/1999/xlink" content-type="institution" xlink:title="Museum of Hebei University" id="ABBRID0ETLAE" xlink:type="simple">MHBU</abbrev>), (1 ♀). 1 ♀: same data as holotype.</p></tp:treatment-sec><tp:treatment-sec sec-type="diagnosis" id="SECID0EYLAE"><title>Diagnosis.</title><p>Body oval, distinctly convex dorsally, smooth and glossy; general color reddish brown. Pronotum with basal border of pronotum slightly infuscate and one black semicircular spot at basal middle, scutellar shield, elytra, basal border of prosternum, mesoventrite, metaventrite and abdominal ventrites black. Antennomere III slightly longer than antennomeres IV and V combined. Terminal maxillary palpomere triangular, about 1.8× as wide as long. Pronotum nearly trapezoidal, convex dorsally; 1.6× as wide as long, finely and closely punctured. Tibiae strongly expanding at apex.</p><fig id="F1" position="float" orientation="portrait"><object-id xmlns:xlink="http://www.w3.org/1999/xlink" content-type="doi" xlink:type="simple">10.3897/zookeys.1040.59547.figure1</object-id><object-id xmlns:xlink="http://www.w3.org/1999/xlink" content-type="arpha" xlink:type="simple">E0BB7385-F38D-5F8C-AC60-B00A909BD4A2</object-id><label>Figure 1.</label><caption><p>Dorsal habitus of <italic><tp:taxon-name><tp:taxon-name-part taxon-name-part-type="genus" reg="Pseudamblyopus">Pseudamblyopus</tp:taxon-name-part> <tp:taxon-name-part taxon-name-part-type="species" reg="sinicus">sinicus</tp:taxon-name-part></tp:taxon-name></italic> sp. nov. Scale bar: 1.00 mm.</p></caption><graphic xmlns:xlink="http://www.w3.org/1999/xlink" xlink:href="zookeys-1040-025-g001.jpg" position="float" orientation="portrait" xlink:type="simple" id="oo_548293.jpg"><uri content-type="original_file" xlink:type="simple">https://binary.pensoft.net/fig/548293</uri></graphic></fig></tp:treatment-sec><tp:treatment-sec sec-type="comparisons" id="SECID0EVMAE"><title>Comparison.</title><p>This species is similar to <italic><tp:taxon-name><tp:taxon-name-part taxon-name-part-type="genus" reg="Pseudamblyopus">Pseudamblyopus</tp:taxon-name-part> <tp:taxon-name-part taxon-name-part-type="species" reg="similis">similis</tp:taxon-name-part></tp:taxon-name></italic> due to the shape and color of the body. The new species can be identified using the above key to species. It is distinguished by its pronotum having the black semicircular spot at the basal border; scutellar shield subangulate posteriorly; basal border of prosternum, mesoventrite, metaventrite, and abdominal ventrites black. In contrast to the new species, <italic><tp:taxon-name><tp:taxon-name-part taxon-name-part-type="genus" reg="Pseudamblyopus">P.</tp:taxon-name-part> <tp:taxon-name-part taxon-name-part-type="species" reg="similis">similis</tp:taxon-name-part></tp:taxon-name></italic> has its pronotum without black spot; scutellar shield rounded posteriorly; basal border of prosternum, mesoventrite, metaventrite, and abdominal ventrites reddish brown.</p></tp:treatment-sec><tp:treatment-sec sec-type="description" id="SECID0ERNAE"><title>Description.</title><p>Body length: 4.6–5.1, width: 3.0–3.2mm. Body oval, distinctly convex dorsally, smooth and glossy, general color reddish brown, basal border of pronotum slightly infuscated, with one black semicircular spot at basal middle, scutellar shield, elytra and basal border of prosternum, mesoventrite, metaventrite and abdominal ventrites black (Fig. <xref ref-type="fig" rid="F1">1</xref>).</p><p><bold><italic>Head</italic></bold> (Fig. <xref ref-type="fig" rid="F2">2</xref>) large, with and dense punctures. Labrum semicircular, with golden pubescence at anterior border; mandibles protruding; clypeus with narrow border and lateral continuations nearly reaching eyes, feebly emarginate in middle, with one fovea on each side of base; frontoclypeal suture incomplete. Compound eye large, moderately prominent, finely faceted; interocular distance 0.62× width of head. Antennae (Fig. <xref ref-type="fig" rid="F2">3</xref>) short, extending to basal half of pronotum, with golden setae; antennomere I (scape) rather large; antennomere II subtriangular; antennomere III slightly longer than antennomere IV and V combined; antennomeres VI–VIII nearly equal; antennomere VII and VIII somewhat expanding; antennomeres IX and X bowl-shaped and much wider than long, antennomere XI (width: length = 1.67:1) irregularly rounded; relative lengths of antennomeres II–XI: 1.1: 2.9: 1.1: 1.4: 1.0: 1.0: 1.1: 2.0: 2.3: 2.3. Maxillary terminal palpomere (Fig. <xref ref-type="fig" rid="F2">4</xref>) triangular, sides rounded, nearly 1.8× as wide as long. Labial terminal palpomere (Fig. <xref ref-type="fig" rid="F2">5</xref>) subcylindrical. Mentum (Fig. <xref ref-type="fig" rid="F2">6</xref>) with subtriangular plate, both sides with marginal border, middle area depressed; submentum (Fig. <xref ref-type="fig" rid="F2">6</xref>) finely and sparsely punctured, with few setae.</p><p><bold><italic>Pronotum</italic></bold> (Fig. <xref ref-type="fig" rid="F2">7</xref>) nearly trapezoidal, widest at basal, convex dorsally; finely and densely punctured. Anterior margin shallowly bisinuate, with narrow and complete marginal border; lateral margins broadly rounded, with expressed border; basal margin weakly bisinuate, with border at both sides, but not along median antescullar part. Anterior and posterior angles rounded, each with one pore. <bold><italic>Prosternum</italic></bold> (Fig. <xref ref-type="fig" rid="F2">8</xref>) almost impunctate laterally, with fine and sparse punctures medially, with golden setae; anterior border produced to short point in middle, with narrow and complete marginal border; prosternal process with subtriangular depression at apical emargination, surface with golden pubescence; prosternal lines extending anterior margin of procoxal cavities. <bold><italic>Scutellar shield</italic></bold> large, subpentagonal, transverse, with fine and dense punctures, subangulate posteriorly. <bold><italic>Elytra</italic></bold> with eight striae bearing distinct and rather coarse punctures.</p><p><bold><italic>Mesoventrite</italic></bold> (Fig. <xref ref-type="fig" rid="F2">9</xref>) wide, each side with one shallow depression. <bold><italic>Metaventrite</italic></bold> coarsely punctured at sides and finely punctured in middle; postmesocoxal lines long, extenging to basal 3/5 of metaventrite. <bold><italic>Abdomen</italic></bold> with coarse and dense punctures laterally and slightly finer ones medially; postmetacoxal lines extending to basal 3/4 of ventrite I.</p><p><bold><italic>Legs</italic></bold> short, femora dilated medially; tibiae (Fig. <xref ref-type="fig" rid="F2">10</xref>) subtriangular.</p><p><bold><italic>Male genitalia</italic></bold> (Fig. <xref ref-type="fig" rid="F2">11</xref>): median lobe weakly curved, gradually narrow from base to apex; median strut long, with apex dilated and about as long as median lobe. Flagellum present and without sclerite at base.</p><p><bold><italic>Female genitalia</italic></bold> (Figs <xref ref-type="fig" rid="F2">12</xref>, <xref ref-type="fig" rid="F2">13</xref>): ovipositor with narrow styli at apex of coxite, covered with long setae; spermatheca (Fig. <xref ref-type="fig" rid="F2">14</xref>) nearly oval.</p><fig id="F2" position="float" orientation="portrait"><object-id xmlns:xlink="http://www.w3.org/1999/xlink" content-type="doi" xlink:type="simple">10.3897/zookeys.1040.59547.figures2-14</object-id><object-id xmlns:xlink="http://www.w3.org/1999/xlink" content-type="arpha" xlink:type="simple">CF2CC98B-350F-5446-8DB8-D17C9AF83B1B</object-id><label>Figures 2–14.</label><caption><p><italic><tp:taxon-name><tp:taxon-name-part taxon-name-part-type="genus" reg="Pseudamblyopus">Pseudamblyopus</tp:taxon-name-part> <tp:taxon-name-part taxon-name-part-type="species" reg="sinicus">sinicus</tp:taxon-name-part></tp:taxon-name></italic> sp. nov. <bold>2</bold> head <bold>3</bold> antenna <bold>4</bold> maxillary palpus <bold>5</bold> labial palpus <bold>6</bold> mentum and submentum <bold>7</bold> pronotum <bold>8</bold> prosternum <bold>9</bold> mesoventrite <bold>10</bold> protibia and protarsus <bold>11</bold> aedeagus, lateral view <bold>12, 13</bold> ovipositor, ventral, and dorsal views <bold>14</bold> female spermatheca. Scale bars: 0.25 mm (<bold>a</bold>), 0.5 mm (<bold>b</bold>).</p></caption><graphic xmlns:xlink="http://www.w3.org/1999/xlink" xlink:href="zookeys-1040-025-g002.jpg" position="float" orientation="portrait" xlink:type="simple" id="oo_548294.jpg"><uri content-type="original_file" xlink:type="simple">https://binary.pensoft.net/fig/548294</uri></graphic></fig></tp:treatment-sec><tp:treatment-sec sec-type="distribution" id="SECID0EATAE"><title>Distribution.</title><p>China (Guangdong Province).</p></tp:treatment-sec><tp:treatment-sec sec-type="etymology" id="SECID0EFTAE"><title>Etymology.</title><p>The species epithet means Chinese.</p></tp:treatment-sec></tp:taxon-treatment>
